# Supplementary material for: LGR5 marks targetable tumor-initiating cells in mouse liver cancer
Source: Nat Commun. 2020 Apr 23;11:1961. doi: 10.1038/s41467-020-15846-0 (PMC7181628; doi:10.1038/s41467-020-15846-0)
Supplement: Supplementary file 6 — Supplementary Data 3 [file 41467_2020_15846_MOESM6_ESM.xlsx]

## Sheet: Treated LGR5+ Vs. LGR5-
Treated LGR5+ Vs. LGR5-
Pathway	Genes
Matrix Metalloproteinases WP441	MMP12;MMP9;MMP21
Glucocorticoid & Mineralcorticoid Metabolism WP495	HSD11B2;CYP21A1
Microglia Pathogen Phagocytosis Pathway WP3626	C1QA;FCER1G;NCF1
Striated Muscle Contraction WP216	TPM2;TCAP;TNNI3
Inflammatory Response Pathway WP458	COL1A1;CD28
Prostaglandin Synthesis and Regulation WP374	HSD11B2;ANXA8
Irinotecan Pathway WP475	UGT1A1
Osteoblast WP238	COL1A1
Estrogen metabolism WP1264	UGT1A1
Heart Development WP2067	HEY1;VEGFC
Calcium Regulation in the Cardiac Cell WP553	PRKCG;KCNB1;GJB6;ATP1B2;ADRB2
Glucuronidation WP1241	UGT1A1
Complement Activation, Classical Pathway WP200	C1QA
Eicosanoid Synthesis WP318	LTC4S
Hedgehog Signaling Pathway WP116	HHIP
GPCRs, Class B Secretin-like WP456	ADGRE1
Signal Transduction of S1P Receptor WP57	S1PR5
Spinal Cord Injury WP2432	MMP12;OMG;MMP9
Endochondral Ossification WP1270	COL10A1;MMP9
Dysregulated miRNA Targeting in Insulin/PI3K-AKT Signaling WP3855	COL1A1
Oxidative Stress WP412	UGT1A1
One Carbon Metabolism WP435	FOLH1
Peptide GPCRs WP234	CXCR3;CCR9
Eicosanoid metabolism via Lipo Oxygenases (LOX) WP4348	LTC4S
Monoamine GPCRs WP570	ADRB2
Retinol metabolism WP1259	NPC1L1
Parkinsons Disease Pathway WP3638	SNCAIP
Oxidation by Cytochrome P450 WP1274	CYP21A1
Oxidative Damage WP1496	C1QA
Non-odorant GPCRs WP1396	ADGRE1;CXCR3;CCR9;KISS1R;ADRB2;S1PR5
Metapathway biotransformation WP1251	UGT1A1;CYP21A1;HS3ST5
Wnt Signaling Pathway and Pluripotency WP723	PRKCG;HNF1A
Chemokine signaling pathway WP2292	NCF1;CXCR3;CCR9;PPBP
Wnt Signaling Pathway WP403	PRKCG
Lung fibrosis WP3632	MMP9
Complement and Coagulation Cascades WP449	C1QA
Alpha6-Beta4 Integrin Signaling Pathway WP488	COL17A1
GPCRs, Class A Rhodopsin-like WP189	GPR12;CXCR3;CCR9;ADRB2
Focal Adhesion WP85	COL1A1;VEGFC;THBS2
Adipogenesis genes WP447	PNPLA3;HNF1A
IL-2 Signaling Pathway WP450	CD53
Delta-Notch Signaling Pathway WP265	HEY1
GPCRs, Other WP41	ADRB2;S1PR5
Cytoplasmic Ribosomal Proteins WP163	RPL24
G Protein Signaling Pathways WP232	PRKCG
Amino Acid metabolism WP662	TAT
IL-6 signaling Pathway WP387	HNF1A
IL-3 Signaling Pathway WP373	MMP9
Neural Crest Differentiation WP2074	SNAI2
ESC Pluripotency Pathways WP339	HNF1A
Odorant GPCRs WP1397	GPR12;GPR61
Focal Adhesion-PI3K-Akt-mTOR-signaling pathway WP2841	COL1A1;ANGPT2;VEGFC;THBS2
Myometrial Relaxation and Contraction Pathways WP385	PRKCG
MAPK signaling pathway WP493	PRKCG
EGFR1 Signaling Pathway WP572	GM12260
PluriNetWork WP1763	PRKCG

## Sheet: Untreated LGR5+ vs LGR5-
Untreated LGR5+ Vs. LGR5-
Pathway	Genes
Peptide GPCRs WP234	FPR1;SSTR1;TSHR
Myometrial Relaxation and Contraction Pathways WP385	MYL4;RGS5;ADCY4;RLN1
Macrophage markers WP2271	LYZ2
Matrix Metalloproteinases WP441	MMP8
Dopaminergic Neurogenesis WP1498	PITX3
Non-odorant GPCRs WP1396	FPR1;SSTR1;TSHR;CELSR3
Oxidation by Cytochrome P450 WP1274	CYP4X1
Striated Muscle Contraction WP216	MYL4
GPCRs, Class A Rhodopsin-like WP189	FPR1;SSTR1;TSHR
Metapathway biotransformation WP1251	CYP4X1;FMO2
Calcium Regulation in the Cardiac Cell WP553	RGS5;ADCY4
TYROBP Causal Network WP3625	HLX
Lung fibrosis WP3632	CMA1
Kit Receptor Signaling Pathway WP407	FGR
Purine metabolism WP2185	PNP2;ADCY4
PPAR signaling pathway WP2316	FABP2
Chemokine signaling pathway WP2292	FGR;ADCY4
G Protein Signaling Pathways WP232	ADCY4
Wnt Signaling Pathway and Pluripotency WP723	NKD2
IL-6 signaling Pathway WP387	FGR
GPCRs, Other WP41	CELSR3
Focal Adhesion WP85	FGR

## Sheet: Treated Vs. untreated LGR5+
Treated LGR5+ Vs. LGR5-
Pathway	Genes
Prostaglandin Synthesis and Regulation WP374	HSD11B2;EDN1;ANXA1;ANXA2;ANXA3;SCGB1A1;S100A6;ANXA8;PTGS2
p53 signaling WP2902	CDKN1A;SESN3;PERP;SERPINE1;CHEK1;CCNG1;MDM2;FAS;SFN;THBS1;SERPINB5
Adipogenesis genes WP447	SERPINE1;LIF;LPL;GATA3;HNF1A;KLF15;BSCL2;CYP26A1;KLF6;FABP4;LMNA;PNPLA3;FAS;TRIB3;PLIN2;MIXL1;PCK2
Macrophage markers WP2271	CD163;LYZ2;CD68
Primary Focal Segmental Glomerulosclerosis FSGS WP2573	CDKN1A;NOTCH1;CD80;PLAUR;KRT8;VIM;MKI67;SYNPO;CLDN1;CDK5RAP2
Wnt Signaling in Kidney Disease WP3857	WNT10A;WNT11;WNT7B;FZD9;NPHP3;WNT4
Matrix Metalloproteinases WP441	MMP24;MMP7;TIMP2;TIMP3;MMP9
Wnt Signaling Pathway and Pluripotency WP723	FOSL1;WNT10A;WNT11;MMP7;RACGAP1;PLAU;WNT7B;FZD9;HNF1A;CD44;WNT4
Striated Muscle Contraction WP216	MYL4;TPM1;CASQ2;TNNI2;VIM;MYL9
Alpha6-Beta4 Integrin Signaling Pathway WP488	COL17A1;CDKN1A;MMP7;LAMB3;CLCA2;PIK3R3;SFN;VIM
Cytokines and Inflammatory Response WP222	H2-EB1;CSF2;CSF1;IL15
ACE Inhibitor Pathway WP396	ACE;NOS3
Mismatch repair WP1257	LIG1;EXO1
Wnt Signaling Pathway WP403	FOSL1;WNT10A;WNT11;PLAU;WNT7B;FZD9;WNT4
Retinol metabolism WP1259	SULT1A1;CYP26A1;CRABP2;RBP2;LPL
One Carbon Metabolism WP435	FOLH1;MTHFD1L;MTHFD2;SHMT2
Irinotecan Pathway WP475	BCHE;UGT1A1
Endochondral Ossification WP1270	COL2A1;PLAU;ADAMTS1;FGF18;ALPL;TIMP3;MMP9
Inflammatory Response Pathway WP458	CD40;CD80;IL4RA;THBS1
Blood Clotting Cascade WP460	SERPINB2;PLAU;SERPINE1
Gene regulatory network modelling somitogenesis WP2852	NOTCH1;DLL1
Ptf1a related regulatory pathway WP201	RBPJL;NOTCH1
Signal Transduction of S1P Receptor WP57	RACGAP1;SPHK1;S1PR5
Non-odorant GPCRs WP1396	GLP1R;PTAFR;FZD9;CXCR4;ADRB1;SSTR1;ADRB2;HTR5B;TSHR;HCRTR1;GRM3;HCAR2;MAS1;P2RY6;LTB4R2;ADGRE5;ADGRB3;GPER1;FFAR2;CCR7;GPRC5D;S1PR5;NTSR2
PPAR signaling pathway WP2316	FABP4;LPL;ACSBG1;ACAA1B;ANGPTL4;PLTP;CPT1B;PCK2
TYROBP Causal Network WP3625	C3;IGSF6;KCNE3;IL10RA;ITGB2;CXCL16
Estrogen metabolism WP1264	SULT1A1;UGT1A1
Osteoclast WP454	PDGFB;TNFRSF11B
Lung fibrosis WP3632	EDN1;CSF2;PLAU;CCL5;PDGFB;MMP9
Spinal Cord Injury WP2432	BTG2;COL2A1;ANXA1;CCNG1;VIM;RHOC;MMP9;KLK8;ICAM1
Complement and Coagulation Cascades WP449	C3;PLAU;PROS1;SERPINE1;PLAUR;CD55
GPCRs, Class C Metabotropic glutamate, pheromone WP327	GRM3;GPRC5D
Aflatoxin B1 metabolism WP1262	EPHX1
TGF Beta Signaling Pathway WP113	TGFBR3;FST;SERPINE1;LIF;THBS1
Metapathway biotransformation WP1251	SULT1A1;CYP26A1;CYP4F39;UGT1A1;GSTO1;GSTA2;EPHX1;FMO2;CHST13;HS3ST5;CYP2F2;KCNAB3
Complement Activation, Classical Pathway WP200	C3;CD55
ESC Pluripotency Pathways WP339	WNT10A;WNT11;WNT7B;FGF18;FZD9;MDM2;LIF;PDGFB;HNF1A;WNT4
Statin Pathway WP1	LPL;PLTP
White fat cell differentiation WP2872	GATA3;KLF4;KLF15
Peptide GPCRs WP234	CXCR4;CCR7;SSTR1;TSHR;GCAT;NTSR2
EGFR1 Signaling Pathway WP572	DUSP1;KRT8;KRT7;PIK3R3;PTK6;GM12260;CEACAM1;HIST1H3A;KRT18;KRT17;HIST1H3G;PTK2B;HIST1H3H;HIST1H3I
Notch Signaling Pathway WP29	RBPJL;DLL4;NOTCH1;DLL1
Monoamine GPCRs WP570	ADRB1;ADRB2;HTR5B
SIDS Susceptibility Pathways WP1266	KCNH2;RET;GATA3;SCN5A;FOXM1
GPCRs, Class B Secretin-like WP456	GLP1R;ADGRE5
Cholesterol metabolism (includes both Bloch and Kandutsch-Russell pathways) WP4346	FDPS;CH25H;ELOVL4;TM7SF2
Eicosanoid Lipid Synthesis Map WP4335	PTGS2
miR-127 in mesendoderm differentiation WP3991	NODAL
NLR Proteins WP1256	CD40
Triacylglyceride Synthesis WP386	MOGAT2;LPL
Calcium Regulation in the Cardiac Cell WP553	RGS4;GNAZ;GJC2;RGS14;CASQ2;SFN;ADCY2;ADRB1;CACNA1C;ADRB2;CDK5RAP2
Glycolysis and Gluconeogenesis WP157	PKLR;PGK1;SLC2A3;ALDOC
Osteoblast WP238	TNFRSF11B
Oxidation by Cytochrome P450 WP1274	CYP26A1;CYP4F39;CYP2F2
Myometrial Relaxation and Contraction Pathways WP385	RGS4;MYL4;RGS14;NOS3;CALD1;GSTO1;SFN;ADM;ADCY2;RAMP1;CDK5RAP2
DNA Replication WP150	MCM10;CDC7;POLE
Nucleotide GPCRs WP207	P2RY6
Neural Crest Differentiation WP2074	DLL4;DMBX1;PRTG;NOTCH1;COL2A1;SNAI2;DLL1
Homologous recombination WP1258	RAD54B
Serotonin and anxiety-related events WP2140	PLCD4
Heart Development WP2067	NOTCH1;VEGFB;VEGFC
Alzheimers Disease WP2075	CASP12;LPL;FAS;CACNA1C;CALM4
Glucocorticoid & Mineralcorticoid Metabolism WP495	HSD11B2
Keap1-Nrf2 WP1245	GSTA2
ErbB signaling pathway WP1261	CDKN1A;NRG1;AREG
Factors and pathways affecting insulin-like growth factor (IGF1)-Akt signaling WP3675	IGFBP7;PDK1
Biogenic Amine Synthesis WP522	GAD2
Alanine and aspartate metabolism WP240	GAD2
Cholesterol Biosynthesis WP103	FDPS
Glucuronidation WP1241	UGT1A1
Focal Adhesion WP85	COL2A1;LAMB3;LAMA4;ITGB2;ITGA8;PDGFB;VEGFB;VEGFC;PTK6;PAK3;THBS2;THBS1
Fatty Acid Beta Oxidation WP1269	LPL;CPT1B
Apoptosis Modulation by HSP70 WP166	FAS
MicroRNAs in Cardiomyocyte Hypertrophy WP1560	NPPB;EDN1;LIF;PIK3R3;NRG1
IL-6 signaling Pathway WP387	CD40;INPP5D;HSPB1;PTK2B;HNF1A;SGK1
Proteasome Degradation WP519	HIST1H2AN;H2AFZ;H2-Q10
One carbon metabolism and related pathways WP1770	SHMT2;GAD2;GNMT
Leptin Insulin Overlap WP578	PIK3R3
Eicosanoid Synthesis WP318	PTGS2
EDA Signalling in Hair Follicle Development WP3652	DKK4
Serotonin and anxiety WP2141	PLCD4
Small Ligand GPCRs WP353	PTAFR
Focal Adhesion-PI3K-Akt-mTOR-signaling pathway WP2841	CDKN1A;LAMB3;CSF1;NOS3;LAMA4;FLT4;ITGB2;IL4RA;PDGFB;VEGFB;VEGFC;SLC2A3;THBS2;THBS1;EFNA3;EFNA2;COL2A1;FGF18;ITGA8;MDM2;CREB5
Nucleotide Metabolism WP87	MTHFD2
Orphan GPCRs WP1398	ADGRF2
IL-1 Signaling Pathway WP37	IL1RN;CASP1
BMP Signaling Pathway in Eyelid Development WP3663	NOTCH1
Hypertrophy Model WP202	ANKRD1
GPCRs, Class A Rhodopsin-like WP189	GPR87;PTAFR;CXCR4;ADRB1;SSTR1;ADRB2;HTR5B;TSHR;GCAT;HCAR2;MAS1;P2RY6;GPER1;NTSR2
Wnt Signaling Pathway NetPath WP539	FHL2;FZD9;TAX1BP3;CDC25C;CXXC4;WNT4
Hedgehog Signaling Pathway WP116	HHIP
Fatty Acid Biosynthesis WP336	ACACB
EBV LMP1 signaling WP1243	CCL5
Microglia Pathogen Phagocytosis Pathway WP3626	ITGB2;PIK3R3
G1 to S cell cycle control WP413	CDKN1A;MDM2;POLE
IL-7 Signaling Pathway WP297	CCNA2;PTK2B
Tryptophan metabolism WP79	MDM2;CYP2F2
Dysregulated miRNA Targeting in Insulin/PI3K-AKT Signaling WP3855	PIK3R3
EPO Receptor Signaling WP1249	PDK1
Novel Jun-Dmp1 Pathway WP3654	MDM2
Delta-Notch Signaling Pathway WP265	DLL4;NOTCH1;CNTN1;DLL1
Oxidative Stress WP412	UGT1A1
Purine metabolism WP2185	ADCY10;NT5E;PKLR;PNP2;GDA;AK1;ADCY2;AK4;POLE
GPCRs, Other WP41	LTB4R2;ADGRE5;ADGRF4;FZD9;CCR7;ADRB1;ADRB2;S1PR5
IL-5 Signaling Pathway WP151	ITGB2;PTK2B;ICAM1
Odorant GPCRs WP1397	ADGRF2;ADGRD1;GPR142;GPR21;GPR87;ADGRF4;GPR171;GPR61;MRGPRB2;GPR135
Dopaminergic Neurogenesis WP1498	RET
Nuclear receptors in lipid metabolism and toxicity WP431	CYP26A1
Glutathione and one carbon metabolism WP730	SHMT2
Eicosanoid metabolism via Cyclo Oxygenases (COX) WP4347	PTGS2
TCA Cycle WP434	PDK1
G Protein Signaling Pathways WP232	GNAZ;GNA14;GNA15;ADCY2
Eicosanoid metabolism via Lipo Oxygenases (LOX) WP4348	LTB4R2
PluriNetWork WP1763	CDKN1A;NOTCH1;UHRF1;LIF;BRCA1;KLF4;ICAM1;NPPB;NR5A2;MYCN;PERP;MDM2;SGK1;RCOR2;CD44;NODAL
Toll Like Receptor signaling WP88	MXD3
Amino Acid metabolism WP662	MPST;GPT2;ASNS;ALDH18A1
Signaling of Hepatocyte Growth Factor Receptor WP193	PTK2B
Type II interferon signaling (IFNG) WP1253	ICAM1
p38 MAPK Signaling Pathway WP350	HSPB1
IL-3 Signaling Pathway WP373	INPP5D;CHEK1;HSPB1;MMP9
Apoptosis WP1254	CASP1;MDM2;FAS
Nuclear Receptors WP509	NR5A2
G13 Signaling Pathway WP298	PAK3
Oxidative Damage WP1496	CDKN1A
Splicing factor NOVA regulated synaptic proteins WP1983	CHL1
Regulation of Actin Cytoskeleton WP523	GSN;FGF18;PDGFB;PIK3R3;BAIAP2;PAK3
Chemokine signaling pathway WP2292	CCL5;CXCR4;PIK3R3;PTK2B;CCR7;ADCY2;PPBP;CXCL16
Exercise-induced Circadian Regulation WP544	HIST1H2BN
IL-2 Signaling Pathway WP450	PTK2B;ICAM1
Insulin Signaling WP65	EHD2;RPS6KA6;TBC1D4;PIK3R3;TRIB3;SGK1
Id Signaling Pathway WP512	CCNA2
Estrogen signaling WP1244	GPER1;BRCA1
Integrin-mediated Cell Adhesion WP6	ITGB2;ITGA8;PAK3
MAPK signaling pathway WP493	DUSP1;CASP1;PDGFB;HSPB1;FAS
Kit Receptor Signaling Pathway WP407	INPP5D
Cytoplasmic Ribosomal Proteins WP163	RPL3
TNF-alpha NF-kB Signaling Pathway WP246	FANCD2;PPP1R13L;ALPL;HSPB1
mRNA processing WP310	BARD1;PCBP3;RBPMS2;CELF5;BRCA1

## Sheet: Treated Vs. untreated LGR5-
Treated Vs. Untreated LGR5-
Pathway	Genes
p53 signaling WP2902	CDKN1A;THBS1;SERPINB5;BBC3;PIDD1;CCNB1;CCND2;PERP;CHEK1;CCNG1;CDK1;MDM2;FAS;SFN;RPRM
G1 to S cell cycle control WP413	CDKN1A;CCND2;CDC45;ORC1;PRIM1;MCM3;CDK1;MDM2;MCM5;MCM6;POLE
DNA Replication WP150	DBF4;CDC45;ORC1;PRIM1;MCM3;MCM5;MCM6;POLE
Prostaglandin Synthesis and Regulation WP374	EDN1;ANXA1;ANXA3;S100A6;ANXA8;PTGS2
Adipogenesis genes WP447	FOXC2;MEF2C;LIF;LPL;GATA3;KLF15;BSCL2;CYP26A1;KLF6;FABP4;FAS;TRIB3;PLIN2;PCK2
Macrophage markers WP2271	CD163;LYZ2;CD68
Retinol metabolism WP1259	SULT1A1;CYP26A1;CRABP2;RBP2;NPC1L1;LPL
Spinal Cord Injury WP2432	NGFR;BCAN;BTG2;COL2A1;ANXA1;BDNF;CCNG1;CDK1;VIM;FOS;RHOC
Endochondral Ossification WP1270	MEF2C;COL2A1;PLAU;ADAMTS1;FGF18;ALPL;TIMP3;SOX5
Oxidation by Cytochrome P450 WP1274	CYP39A1;CYP26A1;CYP21A1;CYP1B1;CYP2F2
Mismatch repair WP1257	LIG1;EXO1
Primary Focal Segmental Glomerulosclerosis FSGS WP2573	CDKN1A;NOTCH1;CD80;PLAUR;VIM;MKI67;CLDN1
Osteoblast WP238	BGLAP2;TNFRSF11B
SIDS Susceptibility Pathways WP1266	RYR2;VIPR1;VIPR2;TLX3;GATA3;FOXM1
Metapathway biotransformation WP1251	SULT1A1;CYP39A1;CYP26A1;GPX3;GSTA2;CYP21A1;EPHX1;CYP1B1;HS3ST5;CYP2F2;SULT4A1
TGF Beta Signaling Pathway WP113	ZEB2;FST;LIF;FOS;THBS1
Wnt Signaling Pathway and Pluripotency WP723	FOSL1;CCND2;MMP7;RACGAP1;PLAU;PRKCE;CD44;WNT4
Serotonin and anxiety-related events WP2140	FOS;PLCD4
Estrogen metabolism WP1264	SULT1A1;CYP1B1
Osteoclast WP454	GPR68;TNFRSF11B
Matrix Metalloproteinases WP441	MMP14;MMP7;TIMP3
One Carbon Metabolism WP435	MTHFD1L;MTHFD2;SHMT2
Alzheimers Disease WP2075	CASP12;LPL;FAS;CALML3;CALM4;RYR3
Inflammatory Response Pathway WP458	CD80;CD28;THBS1
Wnt Signaling Pathway WP403	FOSL1;CCND2;PLAU;PRKCE;WNT4
Aflatoxin B1 metabolism WP1262	EPHX1
White fat cell differentiation WP2872	GATA3;KLF4;KLF15
Serotonin and anxiety WP2141	FOS;PLCD4
PPAR signaling pathway WP2316	FABP4;LPL;SLC27A6;ACSBG1;ACAA1B;PCK2
Nucleotide Metabolism WP87	RRM1;MTHFD2
mir-193a and MVP in colon cancer metastasis WP3979	CCND2
Alpha6-Beta4 Integrin Signaling Pathway WP488	CDKN1A;MMP7;PIK3R3;SFN;VIM
BMP Signaling Pathway in Eyelid Development WP3663	FOXC2;NOTCH1
Blood Clotting Cascade WP460	SERPINB2;PLAU
Myometrial Relaxation and Contraction Pathways WP385	RGS4;RYR2;RGS14;CALD1;PRKCE;SFN;FOS;RLN1;RAMP1;RYR3
Hedgehog Signaling Pathway WP116	CCNB1;CDK1
GPCRs, Class B Secretin-like WP456	VIPR1;VIPR2
Signal Transduction of S1P Receptor WP57	RACGAP1;PIK3C2G
Calcium Regulation in the Cardiac Cell WP553	RGS4;GNAZ;CHRM3;RYR2;RGS14;PRKCE;CASQ2;SFN;RYR3
Eicosanoid Lipid Synthesis Map WP4335	PTGS2
ACE Inhibitor Pathway WP396	ACE
Dysregulated miRNA Targeting in Insulin/PI3K-AKT Signaling WP3855	CCND2;PIK3R3
Novel Jun-Dmp1 Pathway WP3654	MDM2;FOS
Heart Development WP2067	FOXC2;MEF2C;NOTCH1
IL-7 Signaling Pathway WP297	CCNA2;CCND2;PTK2B
Tryptophan metabolism WP79	MDM2;CYP1B1;CYP2F2
Irinotecan Pathway WP475	CES1D
Complement and Coagulation Cascades WP449	PLAU;PROS1;PLAUR;CD55
Cytokines and Inflammatory Response WP222	H2-EB1;IL15
Apoptosis WP1254	HELLS;CASP1;MDM2;FAS;BOK
Oxidative Stress WP412	GPX3;FOS
MicroRNAs in Cardiomyocyte Hypertrophy WP1560	EDN1;LIF;PIK3R3;NRG1;PRKG1
ErbB signaling pathway WP1261	CDKN1A;NRG1;AREG
Gene regulatory network modelling somitogenesis WP2852	NOTCH1
Ptf1a related regulatory pathway WP201	NOTCH1
Nucleotide GPCRs WP207	P2RY6
PluriNetWork WP1763	CUBN;HELLS;CDKN1A;MEF2C;NOTCH1;UHRF1;LIF;BRCA1;FOS;KLF4;MYCN;PERP;MDM2;MYBL2;SGK1;CD44
Glutathione and one carbon metabolism WP730	SHMT2;GPX3
Homologous recombination WP1258	RAD54B
Peptide GPCRs WP234	CXCR3;CXCR4;TSHR;GCAT
One carbon metabolism and related pathways WP1770	SHMT2;GPX3;GNMT
Glucocorticoid & Mineralcorticoid Metabolism WP495	CYP21A1
Keap1-Nrf2 WP1245	GSTA2
Signaling of Hepatocyte Growth Factor Receptor WP193	PTK2B;FOS
GPCRs, Class C Metabotropic glutamate, pheromone WP327	GPRC5D
Cholesterol Biosynthesis WP103	LSS
Regulation of Actin Cytoskeleton WP523	CHRM3;GSN;FGF18;PIK3R3;PIK3C2G;BAIAP2;PAK3;FGF21
IL-1 Signaling Pathway WP37	IL1RN;CASP1
TYROBP Causal Network WP3625	KCNE3;HLX;CXCL16
Apoptosis Modulation by HSP70 WP166	FAS
Complement Activation, Classical Pathway WP200	CD55
ESC Pluripotency Pathways WP339	FGF18;MDM2;LIF;FOS;WNT4;FGF21
IL-6 signaling Pathway WP387	INPP5D;HSPB1;PTK2B;FOS;SGK1
EGFR1 Signaling Pathway WP572	HIST1H3A;KRT17;DUSP1;PIK3R3;HIST1H3G;PTK2B;HIST1H3H;FOS;HIST1H3I
Leptin Insulin Overlap WP578	PIK3R3
Eicosanoid Synthesis WP318	PTGS2
Neural Crest Differentiation WP2074	DMBX1;NOTCH1;COL2A1;SNAI1;SOX5
Lung fibrosis WP3632	EDN1;PLAU;SFTPA1
Statin Pathway WP1	LPL
Splicing factor NOVA regulated synaptic proteins WP1983	NTNG1;CHL1
Glutathione metabolism WP164	GPX3
Hypertrophy Model WP202	ANKRD1
Wnt Signaling Pathway NetPath WP539	FHL2;CDK1;TAX1BP3;CDC25C;WNT4
Fatty Acid Biosynthesis WP336	ACACB
Striated Muscle Contraction WP216	CASQ2;VIM
Folic Acid Network WP1273	GPX3
Selenium Micronutrient Network WP1272	GPX3
Triacylglyceride Synthesis WP386	LPL
Mecp2 and Associated Rett Syndrome WP2910	MEF2C;BDNF
Insulin Signaling WP65	RPS6KA6;PRKAA2;PIK3R3;TRIB3;PIK3C2G;FOS;SGK1
MAPK signaling pathway WP493	MEF2C;BDNF;DUSP1;CASP1;HSPB1;FAS;FOS
Selenium metabolism/Selenoproteins WP108	GPX3;FOS
EPO Receptor Signaling WP1249	EPOR
Non-odorant GPCRs WP1396	CHRM3;P2RY6;VIPR1;VIPR2;GPR68;ADGRB3;CXCR3;ADGRE4;CXCR4;FFAR2;GPRC5D;TSHR
Proteasome Degradation WP519	H2AFZ;H2-Q10
MAPK Cascade WP251	MAP2
Nuclear receptors in lipid metabolism and toxicity WP431	CYP26A1
Purine metabolism WP2185	RRM1;NT5E;GDA;PRIM1;AK1;ENPP3;POLE
Hypothetical Network for Drug Addiction WP1246	PRKCE
Eicosanoid metabolism via Cyclo Oxygenases (COX) WP4347	PTGS2
Ovarian Infertility Genes WP273	CCND2
Delta-Notch Signaling Pathway WP265	MEF2C;NOTCH1;SKP2
Toll Like Receptor signaling WP88	MXD3
Monoamine GPCRs WP570	CHRM3
Fatty Acid Beta Oxidation WP1269	LPL
p38 MAPK Signaling Pathway WP350	HSPB1
Wnt Signaling in Kidney Disease WP3857	WNT4
G Protein Signaling Pathways WP232	GNAZ;GNA15;PRKCE
Kit Receptor Signaling Pathway WP407	INPP5D;EPOR
G13 Signaling Pathway WP298	PAK3
Parkinsons Disease Pathway WP3638	SNCAIP
Amino Acid metabolism WP662	ASNS;ALDH18A1;ACSS1
Focal Adhesion-PI3K-Akt-mTOR-signaling pathway WP2841	NGFR;CDKN1A;PRKAA2;FLT4;PIK3C2G;THBS1;EPOR;COL2A1;FGF18;ITGA8;MDM2;CREB5;FGF21
Microglia Pathogen Phagocytosis Pathway WP3626	PIK3R3
Oxidative Damage WP1496	CDKN1A
IL-3 Signaling Pathway WP373	INPP5D;CHEK1;HSPB1
Notch Signaling Pathway WP29	NOTCH1
Estrogen signaling WP1244	BRCA1;FOS
GPCRs, Class A Rhodopsin-like WP189	CHRM3;P2RY6;CXCR3;GPR87;CXCR4;TRHR2;TSHR;GCAT
Cholesterol metabolism (includes both Bloch and Kandutsch-Russell pathways) WP4346	LSS
Id Signaling Pathway WP512	CCNA2
Focal Adhesion WP85	CCND2;COL2A1;ITGA8;PAK3;THBS1
Integrin-mediated Cell Adhesion WP6	ITGA8;PAK3
Odorant GPCRs WP1397	GPR87;ADGRF4;GPR75;MRGPRB3;MRGPRB2
Chemokine signaling pathway WP2292	CXCR3;CXCR4;PIK3R3;PTK2B;CXCL16
IL-5 Signaling Pathway WP151	PTK2B
IL-2 Signaling Pathway WP450	PTK2B
GPCRs, Other WP41	VIPR1;ADGRF4;TRHR2
Electron Transport Chain WP295	COX6A2
TNF-alpha NF-kB Signaling Pathway WP246	ALPL;HSPB1;MCM5
mRNA processing WP310	EIF4E3;CELF5;BRCA1
