# Supplementary material for: LGR5 marks targetable tumor-initiating cells in mouse liver cancer
Source: Nat Commun. 2020 Apr 23;11:1961. doi: 10.1038/s41467-020-15846-0 (PMC7181628; doi:10.1038/s41467-020-15846-0)
Supplement: Supplementary file 11 — Source Data [file 41467_2020_15846_MOESM11_ESM.xlsx]

## Sheet: Fig.1
	Fig. 1c								Fig. 1d
	A	B	C						A	B
	Normal	Injury	Tumor		Column B	Injury			Tumor surrounding	Tumor		Column A	Tumor surrounding
	0	0.23	0.16		vs	vs			0.28	0.16		vs	vs
	0	0.18	1.1		Column C	Tumor			0.79	1.1		Column B	Tumor
	0	0.11	0.18		Unpaired t test with Welch's correction				0.16	0.18		Unpaired t test with Welch's correction
	0	0.24	5.66		P value	0.0001			0.57	5.66		P value	0.0407
	0	0.0048	0.32		P value summary	***			0.22	0.32		P value summary	*
	0	0.28	5.61		Are means signif. different? (P < 0.05)	Yes			0	5.61		Are means signif. different? (P < 0.05)	Yes
	0	0.23	2.5		One- or two-tailed P value?	Two-tailed			0.4	2.5		One- or two-tailed P value?	Two-tailed
	0	0.049	2.75		Welch-corrected t, df	t=4.090 df=54			0.31	2.75		Welch-corrected t, df	t=2.078 df=84
		0.013	2.07		Mean ± SEM of column B	0.1113 ± 0.02208 N=17			1.1	2.07		Mean ± SEM of column A	2.930 ± 1.151 N=34
		0.0015	3.05		Mean ± SEM of column C	7.294 ± 1.756 N=55			0.85	3.05		Mean ± SEM of column B	7.294 ± 1.756 N=55
		0.055	2.85						0.89	2.85
		0.042	1.43						0.062	1.43
		0.018	0.17						0.33	0.17
		0.12	0.3						0	0.3
		0.097	0.47						0.12	0.47
		0.091	2.15						3.41	2.15
		0.13	0.45						0.15	0.45
			0.5						3.08	0.5
			1.71						25	1.71
			1.11						0.021	1.11
			0.22						20.3	0.22
			3.29						20.3	3.29
			0.05						17.4	0.05
			46.1						0.25	46.1
			55.6						0.26	55.6
			51.2						0.18	51.2
			4.63						0.72	4.63
			0						0.24	0
			7.73						0.33	7.73
			10.7						0.4	10.7
			1.67						0.3	1.67
			0.48						0.22	0.48
			4.66						0.21	4.66
			2.62						0.77	2.62
			7.01							7.01
			10.5							10.5
			1.04							1.04
			8.03							8.03
			47.9							47.9
			17.4							17.4
			4.69							4.69
			3.86							3.86
			21.6							21.6
			3.41							3.41
			1.41							1.41
			0.23							0.23
			0.65							0.65
			0.14							0.14
			0.29							0.29
			5.13							5.13
			0.18							0.18
			8.9							8.9
			14.6							14.6
			6.82							6.82
			13.9							13.9

## Sheet: Fig.2
	Fig. 2a
		A	B					Fig. 2b	Alcohol	Alcohol	FHCC	FHCC	HBV	HBV	HCV	HCV	HCV+ALCOHOL	HCV+ALCOHOL	NASH	NASH	Unknown	Unknown	HBV+Alc/NASH/HCV	HBV+Alc/NASH/HCV
	Patient Code	TFL	HCC						A	B	C	D	E	F	G	H	I	J	K	L	M	N	O	P
	LIHCC-001 T	0.0894734	0.231946		Column A	TFL		Patient Code	TFL	HCC	TFL	HCC	TFL	HCC	TFL	HCC	TFL	HCC	TFL	HCC	TFL	HCC	TFL	HCC
	LIHCC-002 T	0.0846101	0.0265931		vs	vs		LIHCC_005	0.0519388	0.0616024
	LIHCC-003 T	0.0285892	0.0916784		Column B	HCC		LIHCC_025	0.0533727	0.00699973
	LIHCC-004 T	0.232421	0					LIHCC_027	0.0345484	0
	LIHCC-005 T	0.0519388	0.0616024		Paired t test			LIHCC_033	0.0744877	0.0139601
	LIHCC-006 T	0.0214235	0		P value	0.0066		LIHCC_042	0.0823909	0.00132977
	LIHCC-007 T	0.0994936	0		P value summary	**		HCC-79	0.0907262	0
	LIHCC-008 T	0.00640678	0		Are means signif. different? (P < 0.05)	Yes		HCC-87	0.0969272	0
	LIHCC-009 T	0.0749148	0.0125823		One- or two-tailed P value?	Two-tailed		HCC-88	0.152067	0.336127
	LIHCC-010 T	0.0703142	0.12978		t, df	t=2.795 df=73		HCC-95	0.115721	0.00427265
	LIHCC-011 T	0.0649695	0.0809819		Number of pairs	74		HCC-100	0.0154948	0.180553
	LIHCC-012 T	0.0710611	0.0222356					HCC-154	0.0138532	0.577985
	LIHCC-014 T	0.0706771	0.00145159					HCC-156	0.0287006	2.15248
	LIHCC-015 T	0.117338	4.53939					HCC-158	0.0772551	0
	LIHCC-16 T	0.0627717	0.00376706					HCC-166	0.0727444	0
	LIHCC-18 T	0.172248	0.85709					HCC-168	0.107037	0
	LIHCC-19 T	0.0690606	0					LTX-001	0.0383557	0.0226643
	LIHCC-20 T	0.24286	0.031429					LIHCC_002			0.0846101	0.0265931
	LIHCC-21 T	0.0739722	1.43446					LIHCC_020			0.24286	0.031429
	LIHCC-22 T	0.0686595	0.167311					HCC-77			0.0930768	0.102943
	LIHCC-23 T	0.0830367	0.429379					LIHCC_004					0.232421	0
	LIHCC-24 T	0.191882	0					LIHCC_006					0.0214235	0
	LIHCC-25 T	0.0533727	0.00699973					LIHCC_023					0.0830367	0.429379
	LIHCC-27 T	0.0345484	0					LIHCC_035					0.303515	1.74242
	LIHCC-29 T	0	5.12122					HCC-91					0.0107771	0.166647
	LIHCC-30 T	0.577906	0.462177					HCC-151					0.087501	0.578042
	LIHCC-31 T	0.01517	3.43277					HCC-160					0.0135378	0
	LIHCC-32 T	0.251273	0.126106					HCC-161					0.258385	0.112833
	LIHCC-33 T	0.0744877	0.0139601					HCC-164					0.335203	0.0302811
	LIHCC-34 T	0.0736647	0					LIHCC_022							0.0686595	0.167311
	LIHCC-35 T	0.303515	1.74242					LIHCC_024							0.191882	0
	LIHCC-37 T	0.121183	0.0329315					LIHCC_040							0.192465	0.00595739
	LIHCC-38 T	0.0305778	0					HCC-167							0.0314359	0.013992
	LIHCC-39 T	0.100783	5.58278					LTX-004							0.0662167	0.342016
	LIHCC-40 T	0.192465	0.00595739					LIHCC_001									0.0894734	0.231946
	LIHCC-41 T	0.138421	0.00424362					LIHCC_015									0.117338	4.53939
	LIHCC-42 T	0.0823909	0.00132977					LIHCC_041									0.138421	0.00424362
	LIHCC-43 T	0.0311717	10.2862					LIHCC_043									0.0311717	10.2862
	LIHCC-44 T	0.138869	0.153424					HCC-159									0.094766	0.323153
	HCC-74 T	0.0130727	0.136369					HCC-165									0.0709111	1.68346
	HCC-77 T	0.0930768	0.102943					LIHCC_007											0.0994936	0
	HCC-79 T	0.0907262	0					LIHCC_014											0.0706771	0.00145159
	HCC-86 T	0.0738779	0.0698166					LIHCC_016											0.0627717	0.00376706
	HCC-87 T	0.0969272	0					LIHCC_021											0.0739722	1.43446
	HCC-88 T	0.152067	0.336127					LIHCC_031											0.01517	3.43277
	HCC-90 T	0.0677876	1.48458					LIHCC_039											0.100783	5.58278
	HCC-91 T	0.0107771	0.166647					HCC-93											0.0318724	0.62518
	HCC-92 T	0.0237198	0.372228					HCC-98											0.0882309	0.155136
	HCC-93 T	0.0318724	0.62518					LIHCC_008													0.00640678	0
	HCC-94 T	0.0394641	0.136338					LIHCC_009													0.0749148	0.0125823
	HCC-95 T	0.115721	0.00427265					LIHCC_010													0.0703142	0.12978
	HCC-98 T	0.0882309	0.155136					LIHCC_011													0.0649695	0.0809819
	HCC-100 T	0.0154948	0.180553					LIHCC_012													0.0710611	0.0222356
	HCC-114 T	0.0269796	0.00600604					LIHCC_018													0.172248	0.85709
	HCC-148 T	0.00770812	0.0153758					LIHCC_019													0.0690606	0
	HCC-151 T	0.087501	0.578042					LIHCC_030													0.577906	0.462177
	HCC-153 T	0.0117713	0.552689					LIHCC_032													0.251273	0.126106
	HCC-154 T	0.0138532	0.577985					LIHCC_037													0.121183	0.0329315
	HCC-156 T	0.0287006	2.15248					LIHCC_038													0.0305778	0
	HCC-158 T	0.0772551	0					HCC-74													0.0130727	0.136369
	HCC-159 T	0.094766	0.323153					HCC-90													0.0677876	1.48458
	HCC-160 T	0.0135378	0					HCC-92													0.0237198	0.372228
	HCC-161 T	0.258385	0.112833					HCC-114													0.0269796	0.00600604
	HCC-162 T	0.00422043	0					HCC-148													0.00770812	0.0153758
	HCC-163 T	0.0286901	0					HCC-153													0.0117713	0.552689
	HCC-164 T	0.335203	0.0302811					HCC-162													0.00422043	0
	HCC-165 T	0.0709111	1.68346					HCC-163													0.0286901	0
	HCC-166 T	0.0727444	0					HCC-169													0.00785496	0
	HCC-167 T	0.0314359	0.013992					HCC-170													0.0989231	0
	HCC-168 T	0.107037	0					HCC-86															0.0738779	0.0698166
	HCC-169 T	0.00785496	0					HCC-94															0.0394641	0.136338
	HCC-170 T	0.0989231	0					LIHCC_034															0.0736647	0
	LTx-HCC 001 T	0.0383557	0.0226643					LIHCC_044															0.138869	0.153424
	LTx-HCC 004 T	0.0662167	0.342016					LIHCC_029															0	5.12122
		0.017879
									Column A	TFL	Column C	TFL	Column E	TFL	Column G	TFL	Column I	TFL	Column K	TFL	Column M	TFL	Column O	TFL
									vs	vs	vs	vs	vs	vs	vs	vs	vs	vs	vs	vs	vs	vs	vs	vs
									Column B	HCC	Column D	HCC	Column F	HCC	Column H	HCC	Column J	HCC	Column L	HCC	Column N	HCC	Column P	HCC
									Mann Whitney test		Mann Whitney test		Mann Whitney test		Mann Whitney test		Mann Whitney test		Mann Whitney test		Mann Whitney test		Mann Whitney test
									P value	0.0431	P value	0.4	P value	1	P value	0.4206	P value	0.0649	P value	0.4418	P value	0.6141	P value	0.4633
									Exact or approximate P value?	Gaussian Approximation	Exact or approximate P value?	Exact	Exact or approximate P value?	Gaussian Approximation	Exact or approximate P value?	Exact	Exact or approximate P value?	Exact	Exact or approximate P value?	Exact	Exact or approximate P value?	Gaussian Approximation	Exact or approximate P value?	Gaussian Approximation
									P value summary	*	P value summary	ns	P value summary	ns	P value summary	ns	P value summary	ns	P value summary	ns	P value summary	ns	P value summary	ns
									Are medians signif. different? (P < 0.05)	Yes	Are medians signif. different? (P < 0.05)	No	Are medians signif. different? (P < 0.05)	No	Are medians signif. different? (P < 0.05)	No	Are medians signif. different? (P < 0.05)	No	Are medians signif. different? (P < 0.05)	No	Are medians signif. different? (P < 0.05)	No	Are medians signif. different? (P < 0.05)	No
									One- or two-tailed P value?	Two-tailed	One- or two-tailed P value?	Two-tailed	One- or two-tailed P value?	Two-tailed	One- or two-tailed P value?	Two-tailed	One- or two-tailed P value?	Two-tailed	One- or two-tailed P value?	Two-tailed	One- or two-tailed P value?	Two-tailed	One- or two-tailed P value?	Two-tailed
									Sum of ranks in column A,B	210 , 318	Sum of ranks in column C,D	8 , 13	Sum of ranks in column E,F	85 , 86	Sum of ranks in column G,H	23 , 32	Sum of ranks in column I,J	51 , 27	Sum of ranks in column K,L	76 , 60	Sum of ranks in column M,N	431 , 472	Sum of ranks in column O,P	31.50 , 23.50
									Mann-Whitney U	74	Mann-Whitney U	2	Mann-Whitney U	40	Mann-Whitney U	8	Mann-Whitney U	6	Mann-Whitney U	24	Mann-Whitney U	200	Mann-Whitney U	8.5

## Sheet: Fig.3
	Fig.3e
	A	B
	Primary	Allograft
	0.31	0.32		Column A	Primary
	5.61	0.15		vs	vs
	0	10.3		Column B	Allograft
	3.41	0.15
	5.66	61.6		Mann Whitney test
	0.77	0.19		P value	0.3577
	0.05	0.16		Exact or approximate P value?	Gaussian Approximation
	2.62	0.11		P value summary	ns
	0.18	0.77		Are medians signif. different? (P < 0.05)	No
	5.13	0		One- or two-tailed P value?	Two-tailed
	7.01	0.66		Sum of ranks in column A,B	141 , 112
				Mann-Whitney U	46

## Sheet: Fig.4
	Fig.4d						Fig.4f						Fig.4h			Fig.4i			Fig.4p
	A	B					A	B					A	B		A	B		A	B
	LGR5+	LGR5-					LGR5+	LGR5-					LGR5+	LGR5-		Primary	Allograft		Lgr5+	Lgr5-
	0.25	0.054		Column A	LGR5+		91.4	9		Column A	LGR5+		0.46	0		47.9	4.36		2.28	0.45
	0.26	0.29		vs	vs		22.7	7.5		vs	vs		0.54	0		4.36	3		1.11	0.43
	0.16	0.28		Column B	LGR5-		100	1.4		Column B	LGR5-		0.38	0.3		0.01	0.056		0.51	0.77
	0.41	0					38.5	33.3											0.8	0.05
	0.217014	0		Paired t test			38.5	0		Paired t test									0.23	0.1
	0.12	0		P value	0.0048		10.9	12.8		P value	0.0187								0.53	0.09
	0.21	0.24		P value summary	**		52.4	30.5		P value summary	*		Column A	LGR5+		Column A	Primary		0.18	0.61
	0.519481	0		Are means signif. different? (P < 0.05)	Yes		27.4	0.03		Are means signif. different? (P < 0.05)	Yes		vs	vs		vs	vs		0.58	0.27
	3.6	0.5291		One- or two-tailed P value?	Two-tailed		11.2	3.87		One- or two-tailed P value?	Two-tailed		Column B	LGR5-		Column B	Allograft		0.44	0.01
	0.82	0		t, df	t=3.051 df=29		11.6	0		t, df	t=2.863 df=9								0.14	0.11
	16	0.052		Number of pairs	30					Number of pairs	10		Unpaired t test			Unpaired t test			0.22	0.08
	1.04	0											P value	0.0308		P value	0.385
	2.8	0		How big is the difference?						How big is the difference?			P value summary	*		P value summary	ns		Column A	Control: Lgr5+
	3.5	0		Mean of differences	2.061					Mean of differences	30.62		Are means signif. different? (P < 0.05)	Yes		Are means signif. different? (P < 0.05)	No		vs	vs
	7.7	0		95% confidence interval	0.6793 to 3.442					95% confidence interval	6.425 to 54.81		One- or two-tailed P value?	Two-tailed		One- or two-tailed P value?	Two-tailed		Column B	Control: Lgr5-
	0.07	0		R squared	0.2429					R squared	0.4766		t, df	t=3.268 df=4		t, df	t=0.9745 df=4
	2.7	0																	Mann Whitney test
	0.59	0											How big is the difference?			How big is the difference?			P value	0.0418
	0.917431	0											Mean ± SEM of column A	0.4600 ± 0.04619 N=3		Mean ± SEM of column A	17.42 ± 15.29 N=3		Exact or approximate P value?	Gaussian Approximation
	0.133869	0											Mean ± SEM of column B	0.1000 ± 0.1000 N=3		Mean ± SEM of column B	2.472 ± 1.270 N=3		P value summary	*
	0.363306	0											Difference between means	0.3600 ± 0.1102		Difference between means	14.95 ± 15.34		Are medians signif. different? (P < 0.05)	Yes
	2.2	0											95% confidence interval	0.05422 to 0.6658		95% confidence interval	-27.64 to 57.54		One- or two-tailed P value?	Two-tailed
	1.2	0											R squared	0.7275		R squared	0.1919		Sum of ranks in column A,B	158 , 95
	10	0																	Mann-Whitney U	29
	8	0														F test to compare variances
	0	0.16														F,DFn, Dfd	144.9, 2, 2
	0	0.035														P value	0.0137
	0	0.2														P value summary	*
	0	0.075														Are variances significantly different?	Yes
	0	0.042

## Sheet: Fig.5
	Fig.5b								Fig.5f								Fig.5h-i
	A	B	C						A	B	C						Treated LGR5+ Vs. LGR5-
	control	sorafenib	5-FU						Control	Sorafenib	5-FU						Pathway	Genes
	2.84	5.45	19.5		Column A	control			0.071	0.5	0.42		Column A	Control			Prostaglandin Synthesis and Regulation WP374	HSD11B2;EDN1;ANXA1;ANXA2;ANXA3;SCGB1A1;S100A6;ANXA8;PTGS2
	3.59	3.81	21.5		vs	vs			0.042	0.28	0.39		vs	vs			p53 signaling WP2902	CDKN1A;SESN3;PERP;SERPINE1;CHEK1;CCNG1;MDM2;FAS;SFN;THBS1;SERPINB5
	1.61	3.2	27.8		Column B	sorafenib			0.073	0.77	0.63		Column B	Sorafenib			Adipogenesis genes WP447	SERPINE1;LIF;LPL;GATA3;HNF1A;KLF15;BSCL2;CYP26A1;KLF6;FABP4;LMNA;PNPLA3;FAS;TRIB3;PLIN2;MIXL1;PCK2
	3.3	3.45	11.3						0.22	1.14	0.95						Macrophage markers WP2271	CD163;LYZ2;CD68
	3.32	5.08	22.6		Mann Whitney test				0.26	0.15	0.06		Mann Whitney test				Primary Focal Segmental Glomerulosclerosis FSGS WP2573	CDKN1A;NOTCH1;CD80;PLAUR;KRT8;VIM;MKI67;SYNPO;CLDN1;CDK5RAP2
	0.69	4.68	23.9		P value	0.008			0.14	0.067	0.74		P value	0.0813			Wnt Signaling in Kidney Disease WP3857	WNT10A;WNT11;WNT7B;FZD9;NPHP3;WNT4
		6.69	26.6		Exact or approximate P value?	Exact				0.38	1.41		Exact or approximate P value?	Exact			Matrix Metalloproteinases WP441	MMP24;MMP7;TIMP2;TIMP3;MMP9
		4.33	16.8		P value summary	**				0.08			P value summary	ns			Wnt Signaling Pathway and Pluripotency WP723	FOSL1;WNT10A;WNT11;MMP7;RACGAP1;PLAU;WNT7B;FZD9;HNF1A;CD44;WNT4
					Are medians signif. different? (P < 0.05)	Yes							Are medians signif. different? (P < 0.05)	No			Striated Muscle Contraction WP216	MYL4;TPM1;CASQ2;TNNI2;VIM;MYL9
					One- or two-tailed P value?	Two-tailed							One- or two-tailed P value?	Two-tailed			Alpha6-Beta4 Integrin Signaling Pathway WP488	COL17A1;CDKN1A;MMP7;LAMB3;CLCA2;PIK3R3;SFN;VIM
					Sum of ranks in column A,B	25 , 80							Sum of ranks in column A,B	31 , 74			Cytokines and Inflammatory Response WP222	H2-EB1;CSF2;CSF1;IL15
					Mann-Whitney U	4							Mann-Whitney U	10			ACE Inhibitor Pathway WP396	ACE;NOS3
																	Mismatch repair WP1257	LIG1;EXO1
																	Wnt Signaling Pathway WP403	FOSL1;WNT10A;WNT11;PLAU;WNT7B;FZD9;WNT4
																	Retinol metabolism WP1259	SULT1A1;CYP26A1;CRABP2;RBP2;LPL
					Column A	control							Column A	Control			One Carbon Metabolism WP435	FOLH1;MTHFD1L;MTHFD2;SHMT2
					vs	vs							vs	vs			Irinotecan Pathway WP475	BCHE;UGT1A1
					Column C	5-FU							Column C	5-FU			Endochondral Ossification WP1270	COL2A1;PLAU;ADAMTS1;FGF18;ALPL;TIMP3;MMP9
																	Inflammatory Response Pathway WP458	CD40;CD80;IL4RA;THBS1
					Mann Whitney test								Mann Whitney test				Blood Clotting Cascade WP460	SERPINB2;PLAU;SERPINE1
					P value	0.0007							P value	0.0221			Gene regulatory network modelling somitogenesis WP2852	NOTCH1;DLL1
					Exact or approximate P value?	Exact							Exact or approximate P value?	Exact			Ptf1a related regulatory pathway WP201	RBPJL;NOTCH1
					P value summary	***							P value summary	*			Signal Transduction of S1P Receptor WP57	RACGAP1;SPHK1;S1PR5
					Are medians signif. different? (P < 0.05)	Yes							Are medians signif. different? (P < 0.05)	Yes			Non-odorant GPCRs WP1396	GLP1R;PTAFR;FZD9;CXCR4;ADRB1;SSTR1;ADRB2;HTR5B;TSHR;HCRTR1;GRM3;HCAR2;MAS1;P2RY6;LTB4R2;ADGRE5;ADGRB3;GPER1;FFAR2;CCR7;GPRC5D;S1PR5;NTSR2
					One- or two-tailed P value?	Two-tailed							One- or two-tailed P value?	Two-tailed			PPAR signaling pathway WP2316	FABP4;LPL;ACSBG1;ACAA1B;ANGPTL4;PLTP;CPT1B;PCK2
					Sum of ranks in column A,C	21 , 84							Sum of ranks in column A,C	26 , 65			TYROBP Causal Network WP3625	C3;IGSF6;KCNE3;IL10RA;ITGB2;CXCL16
					Mann-Whitney U	0							Mann-Whitney U	5			Estrogen metabolism WP1264	SULT1A1;UGT1A1
																	Osteoclast WP454	PDGFB;TNFRSF11B
																	Lung fibrosis WP3632	EDN1;CSF2;PLAU;CCL5;PDGFB;MMP9
																	Spinal Cord Injury WP2432	BTG2;COL2A1;ANXA1;CCNG1;VIM;RHOC;MMP9;KLK8;ICAM1
																	Complement and Coagulation Cascades WP449	C3;PLAU;PROS1;SERPINE1;PLAUR;CD55
																	GPCRs, Class C Metabotropic glutamate, pheromone WP327	GRM3;GPRC5D
																	Aflatoxin B1 metabolism WP1262	EPHX1
																	TGF Beta Signaling Pathway WP113	TGFBR3;FST;SERPINE1;LIF;THBS1
																	Metapathway biotransformation WP1251	SULT1A1;CYP26A1;CYP4F39;UGT1A1;GSTO1;GSTA2;EPHX1;FMO2;CHST13;HS3ST5;CYP2F2;KCNAB3
																	Complement Activation, Classical Pathway WP200	C3;CD55
																	ESC Pluripotency Pathways WP339	WNT10A;WNT11;WNT7B;FGF18;FZD9;MDM2;LIF;PDGFB;HNF1A;WNT4
																	Statin Pathway WP1	LPL;PLTP
																	White fat cell differentiation WP2872	GATA3;KLF4;KLF15
																	Peptide GPCRs WP234	CXCR4;CCR7;SSTR1;TSHR;GCAT;NTSR2
																	EGFR1 Signaling Pathway WP572	DUSP1;KRT8;KRT7;PIK3R3;PTK6;GM12260;CEACAM1;HIST1H3A;KRT18;KRT17;HIST1H3G;PTK2B;HIST1H3H;HIST1H3I
																	Notch Signaling Pathway WP29	RBPJL;DLL4;NOTCH1;DLL1
																	Monoamine GPCRs WP570	ADRB1;ADRB2;HTR5B
																	SIDS Susceptibility Pathways WP1266	KCNH2;RET;GATA3;SCN5A;FOXM1
																	GPCRs, Class B Secretin-like WP456	GLP1R;ADGRE5
																	Cholesterol metabolism (includes both Bloch and Kandutsch-Russell pathways) WP4346	FDPS;CH25H;ELOVL4;TM7SF2
																	Eicosanoid Lipid Synthesis Map WP4335	PTGS2
																	miR-127 in mesendoderm differentiation WP3991	NODAL
																	NLR Proteins WP1256	CD40
																	Triacylglyceride Synthesis WP386	MOGAT2;LPL
																	Calcium Regulation in the Cardiac Cell WP553	RGS4;GNAZ;GJC2;RGS14;CASQ2;SFN;ADCY2;ADRB1;CACNA1C;ADRB2;CDK5RAP2
																	Glycolysis and Gluconeogenesis WP157	PKLR;PGK1;SLC2A3;ALDOC
																	Osteoblast WP238	TNFRSF11B
																	Oxidation by Cytochrome P450 WP1274	CYP26A1;CYP4F39;CYP2F2
																	Myometrial Relaxation and Contraction Pathways WP385	RGS4;MYL4;RGS14;NOS3;CALD1;GSTO1;SFN;ADM;ADCY2;RAMP1;CDK5RAP2
																	DNA Replication WP150	MCM10;CDC7;POLE
																	Nucleotide GPCRs WP207	P2RY6
																	Neural Crest Differentiation WP2074	DLL4;DMBX1;PRTG;NOTCH1;COL2A1;SNAI2;DLL1
																	Homologous recombination WP1258	RAD54B
																	Serotonin and anxiety-related events WP2140	PLCD4
																	Heart Development WP2067	NOTCH1;VEGFB;VEGFC
																	Alzheimers Disease WP2075	CASP12;LPL;FAS;CACNA1C;CALM4
																	Glucocorticoid & Mineralcorticoid Metabolism WP495	HSD11B2
																	Keap1-Nrf2 WP1245	GSTA2
																	ErbB signaling pathway WP1261	CDKN1A;NRG1;AREG
																	Factors and pathways affecting insulin-like growth factor (IGF1)-Akt signaling WP3675	IGFBP7;PDK1
																	Biogenic Amine Synthesis WP522	GAD2
																	Alanine and aspartate metabolism WP240	GAD2
																	Cholesterol Biosynthesis WP103	FDPS
																	Glucuronidation WP1241	UGT1A1
																	Focal Adhesion WP85	COL2A1;LAMB3;LAMA4;ITGB2;ITGA8;PDGFB;VEGFB;VEGFC;PTK6;PAK3;THBS2;THBS1
																	Fatty Acid Beta Oxidation WP1269	LPL;CPT1B
																	Apoptosis Modulation by HSP70 WP166	FAS
																	MicroRNAs in Cardiomyocyte Hypertrophy WP1560	NPPB;EDN1;LIF;PIK3R3;NRG1
																	IL-6 signaling Pathway WP387	CD40;INPP5D;HSPB1;PTK2B;HNF1A;SGK1
																	Proteasome Degradation WP519	HIST1H2AN;H2AFZ;H2-Q10
																	One carbon metabolism and related pathways WP1770	SHMT2;GAD2;GNMT
																	Leptin Insulin Overlap WP578	PIK3R3
																	Eicosanoid Synthesis WP318	PTGS2
																	EDA Signalling in Hair Follicle Development WP3652	DKK4
																	Serotonin and anxiety WP2141	PLCD4
																	Small Ligand GPCRs WP353	PTAFR
																	Focal Adhesion-PI3K-Akt-mTOR-signaling pathway WP2841	CDKN1A;LAMB3;CSF1;NOS3;LAMA4;FLT4;ITGB2;IL4RA;PDGFB;VEGFB;VEGFC;SLC2A3;THBS2;THBS1;EFNA3;EFNA2;COL2A1;FGF18;ITGA8;MDM2;CREB5
																	Nucleotide Metabolism WP87	MTHFD2
																	Orphan GPCRs WP1398	ADGRF2
																	IL-1 Signaling Pathway WP37	IL1RN;CASP1
																	BMP Signaling Pathway in Eyelid Development WP3663	NOTCH1
																	Hypertrophy Model WP202	ANKRD1
																	GPCRs, Class A Rhodopsin-like WP189	GPR87;PTAFR;CXCR4;ADRB1;SSTR1;ADRB2;HTR5B;TSHR;GCAT;HCAR2;MAS1;P2RY6;GPER1;NTSR2
																	Wnt Signaling Pathway NetPath WP539	FHL2;FZD9;TAX1BP3;CDC25C;CXXC4;WNT4
																	Hedgehog Signaling Pathway WP116	HHIP
																	Fatty Acid Biosynthesis WP336	ACACB
																	EBV LMP1 signaling WP1243	CCL5
																	Microglia Pathogen Phagocytosis Pathway WP3626	ITGB2;PIK3R3
																	G1 to S cell cycle control WP413	CDKN1A;MDM2;POLE
																	IL-7 Signaling Pathway WP297	CCNA2;PTK2B
																	Tryptophan metabolism WP79	MDM2;CYP2F2
																	Dysregulated miRNA Targeting in Insulin/PI3K-AKT Signaling WP3855	PIK3R3
																	EPO Receptor Signaling WP1249	PDK1
																	Novel Jun-Dmp1 Pathway WP3654	MDM2
																	Delta-Notch Signaling Pathway WP265	DLL4;NOTCH1;CNTN1;DLL1
																	Oxidative Stress WP412	UGT1A1
																	Purine metabolism WP2185	ADCY10;NT5E;PKLR;PNP2;GDA;AK1;ADCY2;AK4;POLE
																	GPCRs, Other WP41	LTB4R2;ADGRE5;ADGRF4;FZD9;CCR7;ADRB1;ADRB2;S1PR5
																	IL-5 Signaling Pathway WP151	ITGB2;PTK2B;ICAM1
																	Odorant GPCRs WP1397	ADGRF2;ADGRD1;GPR142;GPR21;GPR87;ADGRF4;GPR171;GPR61;MRGPRB2;GPR135
																	Dopaminergic Neurogenesis WP1498	RET
																	Nuclear receptors in lipid metabolism and toxicity WP431	CYP26A1
																	Glutathione and one carbon metabolism WP730	SHMT2
																	Eicosanoid metabolism via Cyclo Oxygenases (COX) WP4347	PTGS2
																	TCA Cycle WP434	PDK1
																	G Protein Signaling Pathways WP232	GNAZ;GNA14;GNA15;ADCY2
																	Eicosanoid metabolism via Lipo Oxygenases (LOX) WP4348	LTB4R2
																	PluriNetWork WP1763	CDKN1A;NOTCH1;UHRF1;LIF;BRCA1;KLF4;ICAM1;NPPB;NR5A2;MYCN;PERP;MDM2;SGK1;RCOR2;CD44;NODAL
																	Toll Like Receptor signaling WP88	MXD3
																	Amino Acid metabolism WP662	MPST;GPT2;ASNS;ALDH18A1
																	Signaling of Hepatocyte Growth Factor Receptor WP193	PTK2B
																	Type II interferon signaling (IFNG) WP1253	ICAM1
																	p38 MAPK Signaling Pathway WP350	HSPB1
																	IL-3 Signaling Pathway WP373	INPP5D;CHEK1;HSPB1;MMP9
																	Apoptosis WP1254	CASP1;MDM2;FAS
																	Nuclear Receptors WP509	NR5A2
																	G13 Signaling Pathway WP298	PAK3
																	Oxidative Damage WP1496	CDKN1A
																	Splicing factor NOVA regulated synaptic proteins WP1983	CHL1
																	Regulation of Actin Cytoskeleton WP523	GSN;FGF18;PDGFB;PIK3R3;BAIAP2;PAK3
																	Chemokine signaling pathway WP2292	CCL5;CXCR4;PIK3R3;PTK2B;CCR7;ADCY2;PPBP;CXCL16
																	Exercise-induced Circadian Regulation WP544	HIST1H2BN
																	IL-2 Signaling Pathway WP450	PTK2B;ICAM1
																	Insulin Signaling WP65	EHD2;RPS6KA6;TBC1D4;PIK3R3;TRIB3;SGK1
																	Id Signaling Pathway WP512	CCNA2
																	Estrogen signaling WP1244	GPER1;BRCA1
																	Integrin-mediated Cell Adhesion WP6	ITGB2;ITGA8;PAK3
																	MAPK signaling pathway WP493	DUSP1;CASP1;PDGFB;HSPB1;FAS
																	Kit Receptor Signaling Pathway WP407	INPP5D
																	Cytoplasmic Ribosomal Proteins WP163	RPL3
																	TNF-alpha NF-kB Signaling Pathway WP246	FANCD2;PPP1R13L;ALPL;HSPB1
																	mRNA processing WP310	BARD1;PCBP3;RBPMS2;CELF5;BRCA1

## Sheet: Fig.6
Fig.6c																			Fig.6h																		Fig.6i
Control						High LGR5 expression						Low LGR5 expression								Control	Control	Control	Control	Control	Control	Control	Control	DT	DT	DT	DT	DT	DT	DT	DT
A	B	C	D	E		A	B	C	D	E		A	B	C	D	E			D0	0	0	0	0	0	0	0	0	0	0	0	0	0	0	0			A	B	C	D
Control	S-I	S-M	DT-I	DT-M		Control	S-I	S-M	DT-I	DT-M		Control	S-I	S-M	DT-I	DT-M			D6	152.88	151.57	13.18	23.73	61.17	158.66	35.77	53.88	29.94	50.68	12.54	19.41	93.5	112.8	0	10.2		control	Sorafenib	5-fu	DT		Column A	control
1689.4	192.4	884.4	1953.9	2055.65		1276.4	109.4	293.15	792.4	1078.4		1470.4	18.4	115.4	1297.15	1696.9			D7	201.25	176.23	14.69	37.89	71.66	153.86	36.77	36.24	51.78	64.07	13.59	24.91	101.88	162.62	0	13.25		0.26	0.37	0.1	0.28		vs	vs
1854.65	239.15	837.4	1604.4	2074.65		1445.9	98.15	325.15	652.9	786.4		1354.4	1.35	110.15	1477.15	1525.9			D8	213.34	233.39	14.38	33.39	84.73	198.15	46.66	61.51	51.4	60.05	16.42	24.78	111.03	162.62	0	19.58		0.15	0.7	0.27	0.1		Column B	Sorafenib
2002.15	428.15	637.15	1658.9	2004.9		1365.7	105.4	315.2	743.6	875.5		1409.4	20.35	112.35	1380.15	1620.9			D9	174.63	236	10.59	19.93	96.59	235.81	48.7	92.89	85.7	94.73	10.28	12.74	103.72	141.21	1.88	12.42		0.74	0.07	0.05	0.3
	205.65	1065.15	1716.65	1916.9																																	0.33	0.25	0.18	0.13		Mann Whitney test
																																					0.41	0.16	0.51	0.08		P value	0.0677
																																					0.27	0.23	0.1			Exact or approximate P value?	Gaussian Approximation
Column A	Control		Column A	Control		Column A	Control		Column A	Control		Column A	Control		Column A	Control			Two-way ANOVA																		0.99	0.01	0.18	0.11		P value summary	ns
vs	vs		vs	vs		vs	vs		vs	vs		vs	vs		vs	vs																					0.3	0.07	0.21	0.38		Are medians signif. different? (P < 0.05)	No
Column B	S-I		Column C	S-M		Column B	S-I		Column C	S-M		Column B	S-I		Column C	S-M			Source of Variation	% of total variation	P value																0.1	0.33	0.22	0.03		One- or two-tailed P value?	Two-tailed
																			Interaction	2.16	0.7083																1.16	0.03	0.05	0.35		Sum of ranks in column A,B	357 , 204
Unpaired t test			Unpaired t test			Unpaired t test			Unpaired t test			Unpaired t test			Unpaired t test				Column Factor	7.65	0.0074																0.08	0.13	0.06	0.06		Mann-Whitney U	84
P value	< 0.0001		P value	0.0006		P value	< 0.0001		P value	< 0.0001		P value	< 0.0001		P value	< 0.0001			Row Factor	20.6	0.0011																0.09	0.07	0.28	0.03
P value summary	***		P value summary	***		P value summary	***		P value summary	***		P value summary	***		P value summary	***																					0.03	0.15	0.25	0.05		Column A	control
Are means signif. different? (P < 0.05)	Yes		Are means signif. different? (P < 0.05)	Yes		Are means signif. different? (P < 0.05)	Yes		Are means signif. different? (P < 0.05)	Yes		Are means signif. different? (P < 0.05)	Yes		Are means signif. different? (P < 0.05)	Yes			Source of Variation	P value summary	Significant?																0.14	0.04	0.06	0.06		vs	vs
One- or two-tailed P value?	Two-tailed		One- or two-tailed P value?	Two-tailed		One- or two-tailed P value?	Two-tailed		One- or two-tailed P value?	Two-tailed		One- or two-tailed P value?	Two-tailed		One- or two-tailed P value?	Two-tailed			Interaction	ns	No																0.09	0.05	0.3	0.07		Column C	5-fu
t, df	t=15.89 df=5		t, df	t=7.719 df=5		t, df	t=25.65 df=4		t, df	t=21.09 df=4		t, df	t=41.07 df=4		t, df	t=38.73 df=4			Column Factor	**	Yes																0.15		0.3	0.07
																			Row Factor	**	Yes																0.21			0.34		Mann Whitney test
How big is the difference?			How big is the difference?			How big is the difference?			How big is the difference?			How big is the difference?			How big is the difference?																						0.66			0.09		P value	0.2469
Mean ± SEM of column A	1849 ± 90.33 N=3		Mean ± SEM of column A	1849 ± 90.33 N=3		Mean ± SEM of column A	1363 ± 48.95 N=3		Mean ± SEM of column A	1363 ± 48.95 N=3		Mean ± SEM of column A	1411 ± 33.50 N=3		Mean ± SEM of column A	1411 ± 33.50 N=3			Source of Variation	Df	Sum-of-squares	Mean square	F																	0.12		Exact or approximate P value?	Gaussian Approximation
Mean ± SEM of column B	266.3 ± 54.83 N=4		Mean ± SEM of column C	856.0 ± 87.94 N=4		Mean ± SEM of column B	104.3 ± 3.292 N=3		Mean ± SEM of column C	311.2 ± 9.455 N=3		Mean ± SEM of column B	13.37 ± 6.035 N=3		Mean ± SEM of column C	112.6 ± 1.522 N=3			Interaction	4	7941	1985	0.538																	0.09		P value summary	ns
Difference between means	1582 ± 99.60		Difference between means	992.7 ± 128.6		Difference between means	1258 ± 49.06		Difference between means	1052 ± 49.86		Difference between means	1398 ± 34.04		Difference between means	1299 ± 33.54			Column Factor	1	28110	28110	7.619																	0.12		Are medians signif. different? (P < 0.05)	No
95% confidence interval	1326 to 1838		95% confidence interval	662.1 to 1323		95% confidence interval	1122 to 1395		95% confidence interval	913.1 to 1190		95% confidence interval	1304 to 1493		95% confidence interval	1206 to 1392			Row Factor	4	75670	18920	5.127																			One- or two-tailed P value?	Two-tailed
R squared	0.9806		R squared	0.9226		R squared	0.994		R squared	0.9911		R squared	0.9976		R squared	0.9973			Residual	69	254600	3690																				Sum of ranks in column A,C	338.5 , 222.5
																																										Mann-Whitney U	102.5
F test to compare variances			F test to compare variances			F test to compare variances			F test to compare variances			F test to compare variances			F test to compare variances
F,DFn, Dfd	2.036, 2, 3		F,DFn, Dfd	1.264, 3, 2		F,DFn, Dfd	221.1, 2, 2		F,DFn, Dfd	26.81, 2, 2		F,DFn, Dfd	30.82, 2, 2		F,DFn, Dfd	484.4, 2, 2																										Column A	control
P value	0.5526		P value	0.9407		P value	0.009		P value	0.0719		P value	0.0629		P value	0.0041																										vs	vs
P value summary	ns		P value summary	ns		P value summary	**		P value summary	ns		P value summary	ns		P value summary	**																										Column D	DT
Are variances significantly different?	No		Are variances significantly different?	No		Are variances significantly different?	Yes		Are variances significantly different?	No		Are variances significantly different?	No		Are variances significantly different?	Yes
																																										Mann Whitney test
																																										P value	0.0309
Column A	Control		Column A	Control		Column A	Control		Column A	Control		Column A	Control		Column A	Control																										Exact or approximate P value?	Gaussian Approximation
vs	vs		vs	vs		vs	vs		vs	vs		vs	vs		vs	vs																										P value summary	*
Column D	DT-I		Column E	DT-M		Column D	DT-I		Column E	DT-M		Column D	DT-I		Column E	DT-M																										Are medians signif. different? (P < 0.05)	Yes
																																										One- or two-tailed P value?	Two-tailed
Unpaired t test			Unpaired t test			Unpaired t test			Unpaired t test			Unpaired t test			Unpaired t test																											Sum of ranks in column A,D	413.5 , 289.5
P value	0.3748		P value	0.1154		P value	0.0006		P value	0.0106		P value	0.6896		P value	0.0273																										Mann-Whitney U	99.5
P value summary	ns		P value summary	ns		P value summary	***		P value summary	*		P value summary	ns		P value summary	*
Are means signif. different? (P < 0.05)	No		Are means signif. different? (P < 0.05)	No		Are means signif. different? (P < 0.05)	Yes		Are means signif. different? (P < 0.05)	Yes		Are means signif. different? (P < 0.05)	No		Are means signif. different? (P < 0.05)	Yes
One- or two-tailed P value?	Two-tailed		One- or two-tailed P value?	Two-tailed		One- or two-tailed P value?	Two-tailed		One- or two-tailed P value?	Two-tailed		One- or two-tailed P value?	Two-tailed		One- or two-tailed P value?	Two-tailed
t, df	t=0.9740 df=5		t, df	t=1.903 df=5		t, df	t=9.926 df=4		t, df	t=4.524 df=4		t, df	t=0.4297 df=4		t, df	t=3.401 df=4
How big is the difference?			How big is the difference?			How big is the difference?			How big is the difference?			How big is the difference?			How big is the difference?
Mean ± SEM of column A	1849 ± 90.33 N=3		Mean ± SEM of column A	1849 ± 90.33 N=3		Mean ± SEM of column A	1363 ± 48.95 N=3		Mean ± SEM of column A	1363 ± 48.95 N=3		Mean ± SEM of column A	1411 ± 33.50 N=3		Mean ± SEM of column A	1411 ± 33.50 N=3
Mean ± SEM of column D	1733 ± 76.97 N=4		Mean ± SEM of column E	2013 ± 35.26 N=4		Mean ± SEM of column D	729.6 ± 40.87 N=3		Mean ± SEM of column E	913.4 ± 86.40 N=3		Mean ± SEM of column D	1385 ± 52.01 N=3		Mean ± SEM of column E	1615 ± 49.46 N=3
Difference between means	115.3 ± 118.3		Difference between means	-164.3 ± 86.33		Difference between means	633.0 ± 63.77		Difference between means	449.2 ± 99.31		Difference between means	26.58 ± 61.87		Difference between means	-203.2 ± 59.74
95% confidence interval	-189.0 to 419.5		95% confidence interval	-386.2 to 57.66		95% confidence interval	456.0 to 810.1		95% confidence interval	173.6 to 724.9		95% confidence interval	-145.2 to 198.3		95% confidence interval	-369.0 to -37.32
R squared	0.1595		R squared	0.4201		R squared	0.961		R squared	0.8365		R squared	0.04412		R squared	0.743
F test to compare variances			F test to compare variances			F test to compare variances			F test to compare variances			F test to compare variances			F test to compare variances
F,DFn, Dfd	1.033, 2, 3		F,DFn, Dfd	4.922, 2, 3		F,DFn, Dfd	1.435, 2, 2		F,DFn, Dfd	3.115, 2, 2		F,DFn, Dfd	2.411, 2, 2		F,DFn, Dfd	2.180, 2, 2
P value	0.9114		P value	0.2258		P value	0.8215		P value	0.486		P value	0.5864		P value	0.6289
P value summary	ns		P value summary	ns		P value summary	ns		P value summary	ns		P value summary	ns		P value summary	ns
Are variances significantly different?	No		Are variances significantly different?	No		Are variances significantly different?	No		Are variances significantly different?	No		Are variances significantly different?	No		Are variances significantly different?	No

## Sheet: Fig.7
	Fig.7b
		Control	Control	Control	Control	DT	DT	DT	DT	Sorafenib	Sorafenib	Sorafenib	Sorafenib	DT+sorafenib	DT+sorafenib	DT+sorafenib	DT+sorafenib
	D0	0	0	0	0	0	0	0	0	0	0	0	0	0	0	0	0
	D6	13.075	13.075	10.46	8.368	3.138	3.138	1.569	0.523	1.046	13.075	0	5.23	0	0	13.075	13.075
	D10	148.27	28.242	66.944	117.36	29.654	48.9	11.18	19.47	42.1	105.7	20.59	26	21.42	107.5	36.91	77.05
	D14	267.84	138.53	100.15	70.95	125.3	184.5	29.43	50.08	195.76	149.08	17.32	72.05	39.16	170.84	101.99	138.66
	D16	369.53	276.77	109.02	77.53	147.9	186.86	42.51	69.19	187.63	213.8	46.83	46.86	38.18	328.03	140.83	228.65
	Fig.7c
	A	B	C	D		Column A	Control		Column A	Control		Column A	Control
	Control	Sorafenib	DT	Sorafenib+DT		vs	vs		vs	vs		vs	vs
	0.85	0.44	0.44	0.17		Column B	Sorafenib		Column C	DT		Column D	Sorafenib+DT
	0.53	0.34	0.43	0.78
	0.2	0.3	0.33	0.5		Mann Whitney test			Mann Whitney test			Mann Whitney test
	0.31	0.23	0.21	0.31		P value	0.1304		P value	0.2786		P value	0.1719
	0.54	0.14	0.091	0.16		Exact or approximate P value?	Exact		Exact or approximate P value?	Exact		Exact or approximate P value?	Gaussian Approximation
	0.27	0.44	0.3	0.023		P value summary	ns		P value summary	ns		P value summary	ns
	0.74	0.009	0.3	0.14		Are medians signif. different? (P < 0.05)	No		Are medians signif. different? (P < 0.05)	No		Are medians signif. different? (P < 0.05)	No
	0.15	0.071	0.16	0.21		One- or two-tailed P value?	Two-tailed		One- or two-tailed P value?	Two-tailed		One- or two-tailed P value?	Two-tailed
						Sum of ranks in column A,B	83 , 53		Sum of ranks in column A,C	79 , 57		Sum of ranks in column A,D	81.50 , 54.50
						Mann-Whitney U	17		Mann-Whitney U	21		Mann-Whitney U	18.5
	Fig.7f
		Control	Control	Control	Control	DT	DT	DT	DT	Sorafenib	Sorafenib	Sorafenib	Sorafenib	DT+sorafenib	DT+sorafenib	DT+sorafenib	DT+sorafenib
	D0	0	0	0	0	0	0	0	0	0	0	0	0	0	0	0	0
	D6	12.66	43.49	33.34	36.87	19.04	14.59	12.7	5	24.23	28.72	6.98	0	11.65	16.25	0	1.9
	D7	16.47	55.23	33.58	24.05	18.04	13.18	29.77	0	11.42	27.42	18.99	0	15.69	14.23	0	2.17
	D10	31.1	60.06	44.87	32.95	22.44	17.75	36.69	11.77	23.06	30.6	28.15	0	19.56	27.02	0	2.02
	Fig.7g
	A	B	C	D		Column A	Control		Column A	Control		Column A	Control
	Control	Sorafenib	DT	Sorafenib+DT		vs	vs		vs	vs		vs	vs
	0.162	0.18	0.165	0.19		Column B	Sorafenib		Column C	DT		Column D	Sorafenib+DT
	0.275	0.13	0.085	0.169
	0.336	0.06	0.03	0.049		Mann Whitney test			Mann Whitney test			Mann Whitney test
	0.05	0.1	0.036	0.036		P value	0.2786		P value	0.0207		P value	0.065
	0.267	0.182	0.212	0.259		Exact or approximate P value?	Exact		Exact or approximate P value?	Exact		Exact or approximate P value?	Exact
	0.207	0.165	0.044	0.073		P value summary	ns		P value summary	*		P value summary	ns
	0.224	0.325	0.123	0.032		Are medians signif. different? (P < 0.05)	No		Are medians signif. different? (P < 0.05)	Yes		Are medians signif. different? (P < 0.05)	No
	0.125	0.112	0.054	0.15		One- or two-tailed P value?	Two-tailed		One- or two-tailed P value?	Two-tailed		One- or two-tailed P value?	Two-tailed
						Sum of ranks in column A,B	79 , 57		Sum of ranks in column A,C	90 , 46		Sum of ranks in column A,D	86 , 50
						Mann-Whitney U	21		Mann-Whitney U	10		Mann-Whitney U	14

## Sheet: Fig.8
	Fig.8b
		control	control	control	control	control	control	control	control	1: 5-FU	1: 5-FU	1: 5-FU	1: 5-FU	2: DT	2: DT	2: DT	2: DT	5-FU---DT	5-FU---DT	5-FU---DT	5-FU---DT
	D0	0	0	0	0	0	0	0	0	0	0	0	0	0	0	0	0	0	0	0	0
	D6	16.4	29	5.12	16.82	5.4				11.97	10.84	3.4		16.48	17.34	12.36	10.68	14.31	12.55	8	3.13
	D8	32.31	37.27	9.38	9.1	21.25	78.78	5.75	2.82	19.17	20.27	2.82	6.99	37.82	12.8	9.06	14.93	12.52	13.73	4.69	5.77
	D10	23.13	39.56	10.13	13.41	54.31	210.77	24.45	12.18	35.15	38.26	9.23	11.72	41.7	41	12.01	15.91	20	10.67	2.85	3.62
	Fig.8c
	A	B	C	D
	Control	5-fu	DT	5-fu--DT		Column A	Control		Column C	DT
	0.423	0.365	0.391	0.183		vs	vs		vs	vs
	0.291	0.258	0.303	0.039		Column D	5-fu--DT		Column D	5-fu--DT
	0.186	0.167	0.316	0.135
	0.084	0.074	0.106	0.141		Mann Whitney test			Mann Whitney test
	0.437	0.608	0.516	0.226		P value	0.0491		P value	0.0499
	0.893	0.387	0.287	0.085		Exact or approximate P value?	Gaussian Approximation		Exact or approximate P value?	Exact
	0.234	0.137	0.315	0.133		P value summary	*		P value summary	*
	0.058	0.074	0.057	0.112		Are medians signif. different? (P < 0.05)	Yes		Are medians signif. different? (P < 0.05)	Yes
	0.769					One- or two-tailed P value?	Two-tailed		One- or two-tailed P value?	Two-tailed
	0.221					Sum of ranks in column A,D	152 , 58		Sum of ranks in column C,D	87 , 49
	0.26					Mann-Whitney U	22		Mann-Whitney U	13
	0.1
	Fig.8f
		Control	Control	Control	Control	Control	Control	Control	Control	5-FU	5-FU	5-FU	5-FU	5-FU	5-FU	5-FU	5-FU	DT	DT	DT	DT	DT	DT	DT	DT	5-FU+DT	5-FU+DT	5-FU+DT	5-FU+DT	5-FU+DT	5-FU+DT	5-FU+DT	5-FU+DT
	D0	0	0	0	0	0	0	0	0	0	0	0	0	0	0	0	0	0	0	0	0	0	0	0	0	0	0	0	0	0	0	0	0
	D8	14.09	21.61	2.5	13.73					8.24	17.8	1.49	11.95					9.21	3.86	1.33	11.3					3.75	4.86	2.45
	D10	72.3	63.51	7.48	13.73	32.01	3.32	36.71	3.94	57.53	57.53	7.06	17.07	28.62	38.18	9.73	8.32	20.08	38.68	7.06	6.51	32.8	14.31	2.31	6.53	19.36	11.42	2.23	9.83	3.97	4.18	4.7
	D12	110.46	123.78	71.39	24.89					100.41	77.67	22.23	17.18					45.03	43.18	37.07	17.68					22.13	14.23	11.67	10.06
	Two-way ANOVA						Two-way ANOVA						Two-way ANOVA					Two-way ANOVA				Two-way ANOVA
	Control Vs 5-FU						Control Vs DT						Control Vs 5-Fu+DT					5-Fu Vs 5-Fu+DT				DT Vs 5-Fu+DT
	Source of Variation	% of total variation	P value				Source of Variation	% of total variation	P value				Source of Variation	% of total variation	P value			Source of Variation	% of total variation	P value		Source of Variation	% of total variation	P value
	Interaction	2.6	0.476				Interaction	8.08	0.0363				Interaction	18	0.0007			Interaction	11.52	0.0258		Interaction	9.21	0.0174
	Column Factor	1.47	0.2376				Column Factor	7.81	0.0045				Column Factor	16.99	< 0.0001			Column Factor	13.31	0.0013		Column Factor	9.29	0.0016
	Row Factor	55.64	< 0.0001				Row Factor	51.84	< 0.0001				Row Factor	36.62	< 0.0001			Row Factor	34.26	< 0.0001		Row Factor	52.47	< 0.0001
	Source of Variation	P value summary	Significant?				Source of Variation	P value summary	Significant?				Source of Variation	P value summary	Significant?			Source of Variation	P value summary	Significant?		Source of Variation	P value summary	Significant?
	Interaction	ns	No				Interaction	*	Yes				Interaction	***	Yes			Interaction	*	Yes		Interaction	*	Yes
	Column Factor	ns	No				Column Factor	**	Yes				Column Factor	***	Yes			Column Factor	**	Yes		Column Factor	**	Yes
	Row Factor	***	Yes				Row Factor	***	Yes				Row Factor	***	Yes			Row Factor	***	Yes		Row Factor	***	Yes
	Source of Variation	Df	Sum-of-squares	Mean square	F		Source of Variation	Df	Sum-of-squares	Mean square	F		Source of Variation	Df	Sum-of-squares	Mean square	F	Source of Variation	Df	Sum-of-squares	Mean square	Source of Variation	Df	Sum-of-squares	Mean square	F
	Interaction	3	1245	414.9	0.8478		Interaction	3	3055	1018	3.127		Interaction	3	6430	2143	7.057	Interaction	3	2360	786.6	Interaction	3	635.1	211.7	3.822
	Column Factor	1	703.7	703.7	1.438		Column Factor	1	2951	2951	9.061		Column Factor	1	6068	6068	19.98	Column Factor	1	2727	2727	Column Factor	1	640.9	640.9	11.57
	Row Factor	3	26590	8864	18.11		Row Factor	3	19590	6530	20.05		Row Factor	3	13080	4361	14.36	Row Factor	3	7019	2340	Row Factor	3	3618	1206	21.77
	Residual	40	19580	489.4			Residual	40	13030	325.7			Residual	38	11540	303.7		Residual	38	8654	227.7	Residual	38	2105	55.39
	Fig.8g
	A	B	C	D
	Control	5-fu	DT	5-fu+DT
	0.342	0.28	0.216	0.062		Column A	Control		Table Analyzed	combination
	0.013	0.25	0.244	0.029		vs	vs		Column C	2:DT
	0.148	0.06	0.101	0.089		Column D	5-fu--DT		vs	vs
	0.053	0.3	0.053	0.063					Column D	5-fu--DT
	0.15	0.35	0.34	0.09		Mann Whitney test
	0.21	0.34	0.09	0.07		P value	0.0389		Mann Whitney test
	0.66	0.07	0.12	0.06		Exact or approximate P value?	Gaussian Approximation		P value	0.0081
	0.33	0.02	0.13	0.09		P value summary	*		Exact or approximate P value?	Gaussian Approximation
	0.39		0.25			Are medians signif. different? (P < 0.05)	Yes		P value summary	**
	0.25		0.13			One- or two-tailed P value?	Two-tailed		Are medians signif. different? (P < 0.05)	Yes
	0.07		0.07			Sum of ranks in column A,D	135.5 , 54.50		One- or two-tailed P value?	Two-tailed
						Mann-Whitney U	18.5		Sum of ranks in column C,D	142.5 , 47.50

## Sheet: Supplementary Fig.2
	Supplementary Fig.2a			Supplementary Fig.2g
	Normal	Short tem DEN		Month <8	Month 8-12	Month > 12
	0	0.039		0.16	0.18	2.07
	0	0.016		1.1	3.86333	0.31
	0	0.02		2.75	2.5	2.14
				0.18	3.05	0.17
				0.77	0.3	1.31
				1.67		0.475
				50.9667		1.71
				7.73		0.72
				4.3775		0.24
				6.71		1.11
				0.3		0.22
				0.14		0.33
				11.7733		4.63
				0.21		0
						0.4
						4.535
						23.33
						12.73
						0.22
						3.41
						0.763333
						3.625

## Sheet: Supplementary Fig.3
	Supplementary Fig.3a
	Online analyse tool is used here	https://www.oncomine.org/resource/main.html#d%3A156636538%3Bdso%3AgeneOverex%3Bdt%3Adataset%3Bec%3A%5B2%5D%3Bepv%3A150001.151078%2C3508%3Bet%3Aover%3Bf%3A2582314%3Bg%3A8549%3Bgt%3Aboxplot%3Bp%3A200008251%3Bpg%3A1%3Bpvf%3A3162%2C17262%3Bscr%3Adatasets%3Bss%3Aall%3Bv%3A18
	Supplementary Fig.3b
	Online analyse tool is used here	http://kmplot.com/analysis/index.php?p=service

[truncated: 9 more sheets: Supplementary Fig.4, Supplementary Fig.6, Supplementary Fig.7, Supplementary Fig.8, Supplementary Fig.9, Supplementary Fig.10, Supplementary Fig.11, Supplementary Fig.12, Supplementary Fig.13]
